# Supplementary material for: Human adaptation and diversification in the Microsporum canis complex
Source: IMA Fungus. 2023 Jul 24;14:14. doi: 10.1186/s43008-023-00120-x (PMC10367411; doi:10.1186/s43008-023-00120-x)
Supplement: Supplementary file 6 — Additional file 6. Information on the strains used in this manuscript. [file 43008_2023_120_MOESM6_ESM.xlsx]

## Sheet: Sheet1
Department of origin	No. of collection	Specie name	Specimen ID in manuscript	Orign	Host	Sites	Haplotype	GenBank accession numbers
								ITS	tub2	tef-1α	topI	topII	60S L10 (L1)
Dept of Dermatology, 3rd Affiliated Hospital, Sun Yat-Sen University	1925	Microsporum canis	1	China	Human	Tinea capitis	Hap1	OQ181051	OQ160088	OQ159533	OQ159718	OQ159903	OQ159348
	1899	Microsporum canis	2	China	Human	Tinea capitis	Hap1	OQ181052	OQ160089	OQ159534	OQ159719	OQ159904	OQ159349
	1903	Microsporum canis	3	China	Human	Tinea capitis	Hap1	OQ181053	OQ160090	OQ159535	OQ159720	OQ159905	OQ159350
	1889	Microsporum canis	4	China	Human	Tinea capitis	Hap1	OQ181054	OQ160091	OQ159536	OQ159721	OQ159906	OQ159351
	1858	Microsporum canis	5	China	Human	Tinea capitis	Hap1	OQ181055	OQ160092	OQ159537	OQ159722	OQ159907	OQ159352
	1922	Microsporum canis	6	China	Human	Tinea capitis	Hap1	OQ181056	OQ160093	OQ159538	OQ159723	OQ159908	OQ159353
	1866	Microsporum canis	7	China	Human	Tinea capitis	Hap1	OQ181057	OQ160094	OQ159539	OQ159724	OQ159909	OQ159354
	1924	Microsporum canis	8	China	Human	Tinea capitis	Hap1	OQ181058	OQ160095	OQ159540	OQ159725	OQ159910	OQ159355
	1955	Microsporum canis	9	China	Human	Tinea capitis	Hap4	OQ181059	OQ160096	OQ159541	OQ159726	OQ159911	OQ159356
	1904	Microsporum canis	10	China	Human	Tinea capitis	Hap1	OQ181060	OQ160097	OQ159542	OQ159727	OQ159912	OQ159357
	1954	Microsporum canis	12	China	Human	Tinea capitis	Hap4	OQ181061	OQ160098	OQ159543	OQ159728	OQ159913	OQ159358
	1931	Microsporum canis	13	China	Human	Tinea capitis	Hap1	OQ181062	OQ160099	OQ159544	OQ159729	OQ159914	OQ159359
	1902	Microsporum canis	14	China	Human	Tinea capitis	Hap1	OQ181063	OQ160100	OQ159545	OQ159730	OQ159915	OQ159360
	YJ W	Microsporum canis	16	China	Human	Tinea capitis	Hap1	OQ181064	OQ160101	OQ159546	OQ159731	OQ159916	OQ159361
	ST Y	Microsporum canis	17	China	Human	Tinea capitis	Hap1	OQ181065	OQ160102	OQ159547	OQ159732	OQ159917	OQ159362
	ZY T	Microsporum ferrugineum	19	China	Human	Tinea capitis	Hap12	OQ181185	OQ160222	OQ159667	OQ159852	OQ160037	OQ159482
	HX F	Microsporum canis	20	China	Human	Tinea capitis	Hap1	OQ181066	OQ160103	OQ159548	OQ159733	OQ159918	OQ159363
	SJ L	Microsporum canis	21	China	Human	Tinea capitis	Hap4	OQ181067	OQ160104	OQ159549	OQ159734	OQ159919	OQ159364
	KX L	Microsporum canis	35	China	Human	Tinea capitis	Hap1	OQ181068	OQ160105	OQ159550	OQ159735	OQ159920	OQ159365
	WZ H	Microsporum canis	36	China	Human	Tinea capitis	Hap1	OQ181069	OQ160106	OQ159551	OQ159736	OQ159921	OQ159366
Department of Veterinary Medicine, University of Bari Aldo Moro	CD1131	Microsporum canis	41	Italy	Cat	Cutaneous lesions	Hap1	OQ181070	OQ160107	OQ159552	OQ159737	OQ159922	OQ159367
	CD1135	Microsporum canis	42	Italy	Cat	Cutaneous lesions	Hap1	OQ181071	OQ160108	OQ159553	OQ159738	OQ159923	OQ159368
	CD1149	Microsporum canis	43	Italy	Cat	Cutaneous lesions	Hap1	OQ181072	OQ160109	OQ159554	OQ159739	OQ159924	OQ159369
	CD 1230	Microsporum canis	44	Italy	Cat	Cutaneous lesions	Hap1	OQ181073	OQ160110	OQ159555	OQ159740	OQ159925	OQ159370
	CD1209	Microsporum canis	47	Italy	Cat	Cutaneous lesions	Hap1	OQ181074	OQ160111	OQ159556	OQ159741	OQ159926	OQ159371
	CD1235	Microsporum canis	48	Italy	Cat	Cutaneous lesions	Hap1	OQ181075	OQ160112	OQ159557	OQ159742	OQ159927	OQ159372
	CD1289	Microsporum canis	49	Italy	Cat	Cutaneous lesions	Hap1	OQ181076	OQ160113	OQ159558	OQ159743	OQ159928	OQ159373
	CD1565	Microsporum canis	50	Italy	Cat	Cutaneous lesions	Hap1	OQ181077	OQ160114	OQ159559	OQ159744	OQ159929	OQ159374
	CD975	Microsporum canis	51	Italy	Cat	Cutaneous lesions	Hap1	OQ181078	OQ160115	OQ159560	OQ159745	OQ159930	OQ159375
	CD978	Microsporum canis	52	Italy	Cat	No symptoms	Hap1	OQ181079	OQ160116	OQ159561	OQ159746	OQ159931	OQ159376
	CD1134	Microsporum canis	53	Italy	Cat	No symptoms	Hap1	OQ181080	OQ160117	OQ159562	OQ159747	OQ159932	OQ159377
	CD1145	Microsporum canis	54	Italy	Cat	No symptoms	Hap1	OQ181081	OQ160118	OQ159563	OQ159748	OQ159933	OQ159378
	CD1192	Microsporum canis	55	Italy	Cat	No symptoms	Hap1	OQ181082	OQ160119	OQ159564	OQ159749	OQ159934	OQ159379
	CD1308	Microsporum canis	56	Italy	Cat	No symptoms	Hap3	OQ181083	OQ160120	OQ159565	OQ159750	OQ159935	OQ159380
	CD1595	Microsporum canis	57	Italy	Cat	No symptoms	Hap1	OQ181084	OQ160121	OQ159566	OQ159751	OQ159936	OQ159381
	CD383	Microsporum canis	58	Italy	Cat	No symptoms	Hap1	OQ181085	OQ160122	OQ159567	OQ159752	OQ159937	OQ159382
	CD1153	Microsporum canis	60	Italy	Dog	Cutaneous lesions	Hap1	OQ181086	OQ160123	OQ159568	OQ159753	OQ159938	OQ159383
	CD1177	Microsporum canis	61	Italy	Dog	Cutaneous lesions	Hap1	OQ181087	OQ160124	OQ159569	OQ159754	OQ159939	OQ159384
	CD1279	Microsporum canis	62	Italy	Dog	Cutaneous lesions	Hap1	OQ181088	OQ160125	OQ159570	OQ159755	OQ159940	OQ159385
	CD430	Microsporum canis	65	Italy	Dog	Cutaneous lesions	Hap1	OQ181089	OQ160126	OQ159571	OQ159756	OQ159941	OQ159386
	CD441	Microsporum canis	66	Italy	Dog	Cutaneous lesions	Hap1	OQ181090	OQ160127	OQ159572	OQ159757	OQ159942	OQ159387
	CD1231	Microsporum canis	67	Italy	Dog	No symptoms	Hap1	OQ181091	OQ160128	OQ159573	OQ159758	OQ159943	OQ159388
	CD387	Microsporum canis	68	Italy	Rabbit	Cutaneous lesions	Hap1	OQ181092	OQ160129	OQ159574	OQ159759	OQ159944	OQ159389
	CD412	Microsporum canis	69	Italy	Rabbit	Cutaneous lesions	Hap1	OQ181093	OQ160130	OQ159575	OQ159760	OQ159945	OQ159390
	CD415	Microsporum canis	70	Italy	Rabbit	No symptoms	Hap1	OQ181094	OQ160131	OQ159576	OQ159761	OQ159946	OQ159391
	CD448	Microsporum canis	71	Italy	Rabbit	No symptoms	Hap1	OQ181095	OQ160132	OQ159577	OQ159762	OQ159947	OQ159392
	CD384	Microsporum canis	72	Italy	Human	Cutaneous lesions	Hap1	OQ181096	OQ160133	OQ159578	OQ159763	OQ159948	OQ159393
	CD396	Microsporum canis	73	Italy	Human	Cutaneous lesions	Hap5	OQ181097	OQ160134	OQ159579	OQ159764	OQ159949	OQ159394
Belgian National Reference Center, Clinical Microbiology, University Hospital of Liège, Belgium	13-180118-0115	Microsporum canis	74	Belgium	Human	Hair	Hap1	OQ181098	OQ160135	OQ159580	OQ159765	OQ159950	OQ159395
	13-180209-0016	Microsporum canis	75	Belgium	Human	Scalp	Hap1	OQ181099	OQ160136	OQ159581	OQ159766	OQ159951	OQ159396
	13-180227-0013	Microsporum canis	76	Belgium	Human	Scalp	Hap1	OQ181100	OQ160137	OQ159582	OQ159767	OQ159952	OQ159397
	13-180227-0015	Microsporum canis	77	Guinea	Human	Scalp	Hap2	OQ181101	OQ160138	OQ159583	OQ159768	OQ159953	OQ159398
	13-180227-0019	Microsporum canis	78	Belgium	Human	Scalp	Hap1	OQ181102	OQ160139	OQ159584	OQ159769	OQ159954	OQ159399
	13-180227-0048	Microsporum canis	79	Belgium	Human	Scalp	Hap1	OQ181103	OQ160140	OQ159585	OQ159770	OQ159955	OQ159400
	13-180227-0077	Microsporum canis	83	Romania	Human	Scalp	Hap1	OQ181104	OQ160141	OQ159586	OQ159771	OQ159956	OQ159401
	13-190118-0009	Microsporum canis	85	Belgium	Human	Scalp	Hap1	OQ181105	OQ160142	OQ159587	OQ159772	OQ159957	OQ159402
	13-190118-0056	Microsporum canis	87	Belgium	Human	Scalp	Hap1	OQ181106	OQ160143	OQ159588	OQ159773	OQ159958	OQ159403
	13-180227-0043	Microsporum audouinii	88	Republic of the Congo	Human	Scalp	Hap10	OQ181014	OQ160051	OQ159496	OQ159681	OQ159866	OQ159311
	13-180410-0039	Microsporum audouinii	93	Cameroon	Human	Hair/Scalp	Hap10	OQ181015	OQ160052	OQ159497	OQ159682	OQ159867	OQ159312
	13-180625-0042	Microsporum audouinii	96	Turkey	Human	Scalp	Hap9	OQ181016	OQ160053	OQ159498	OQ159683	OQ159868	OQ159313
	13-180625-0045	Microsporum audouinii	97	Cameroon	Human	Scalp	Hap10	OQ181017	OQ160054	OQ159499	OQ159684	OQ159869	OQ159314
	13-180625-0049	Microsporum audouinii	99	Guinea	Human	Scalp	Hap10	OQ181018	OQ160055	OQ159500	OQ159685	OQ159870	OQ159315
	13-181213-0044	Microsporum audouinii	102	Senegal	Human	Hair/Scalp	Hap9	OQ181019	OQ160056	OQ159501	OQ159686	OQ159871	OQ159316
Institute of Microbiology and Immunology, Medical Faculty, University of Ljubljana	8785	Microsporum canis	106	Slovenia	Human	Scalp scraping	Hap1	OQ181107	OQ160144	OQ159589	OQ159774	OQ159959	OQ159404
	9138	Microsporum canis	107	Slovenia	Human	Skin scraping	Hap1	OQ181108	OQ160145	OQ159590	OQ159775	OQ159960	OQ159405
	9959	Microsporum canis	110	Slovenia	Human	Skin scraping	Hap1	OQ181109	OQ160146	OQ159591	OQ159776	OQ159961	OQ159406
	9878	Microsporum canis	112	Slovenia	Human	Skin scraping - arms and torso	Hap1	OQ181110	OQ160147	OQ159592	OQ159777	OQ159962	OQ159407
	11556	Microsporum canis	117	Slovenia	Human	Skin scraping	Hap1	OQ181111	OQ160148	OQ159593	OQ159778	OQ159963	OQ159408
	11636	Microsporum canis	119	Slovenia	Human	Skin scraping - face and chest	Hap1	OQ181112	OQ160149	OQ159594	OQ159779	OQ159964	OQ159409
	11638	Microsporum canis	120	Slovenia	Human	Skin scraping	Hap1	OQ181113	OQ160150	OQ159595	OQ159780	OQ159965	OQ159410
	11757	Microsporum canis	121	Slovenia	Human	Skin scraping	Hap1	OQ181114	OQ160151	OQ159596	OQ159781	OQ159966	OQ159411
	11443	Microsporum canis	123	Slovenia	Human	Skin scraping	Hap1	OQ181115	OQ160152	OQ159597	OQ159782	OQ159967	OQ159412
	11758	Microsporum canis	124	Slovenia	Human	Skin scraping	Hap1	OQ181116	OQ160153	OQ159598	OQ159783	OQ159968	OQ159413
	14867	Microsporum canis	126	Slovenia	Human	Skin scraping	Hap1	OQ181117	OQ160154	OQ159599	OQ159784	OQ159969	OQ159414
	14618	Microsporum canis	128	Slovenia	Human	Skin scraping	Hap1	OQ181118	OQ160155	OQ159600	OQ159785	OQ159970	OQ159415
	14683	Microsporum canis	130	Slovenia	Human	Skin scraping	Hap1	OQ181119	OQ160156	OQ159601	OQ159786	OQ159971	OQ159416
	14156	Microsporum canis	131	Slovenia	Human	Skin scraping	Hap1	OQ181120	OQ160157	OQ159602	OQ159787	OQ159972	OQ159417
	14164	Microsporum canis	133	Slovenia	Human	Skin scraping	Hap1	OQ181121	OQ160158	OQ159603	OQ159788	OQ159973	OQ159418
	14055	Microsporum canis	135	Slovenia	Human	Skin scraping - arms and torso	Hap1	OQ181122	OQ160159	OQ159604	OQ159789	OQ159974	OQ159419
	14315	Microsporum canis	136	Slovenia	Human	Skin scraping	Hap1	OQ181123	OQ160160	OQ159605	OQ159790	OQ159975	OQ159420
	13637	Microsporum canis	137	Slovenia	Human	Skin scraping	Hap1	OQ181124	OQ160161	OQ159606	OQ159791	OQ159976	OQ159421
	13694	Microsporum canis	138	Slovenia	Human	Skin scraping - arms and legs	Hap2	OQ181125	OQ160162	OQ159607	OQ159792	OQ159977	OQ159422
	13558	Microsporum canis	139	Slovenia	Human	Skin scraping	Hap1	OQ181126	OQ160163	OQ159608	OQ159793	OQ159978	OQ159423
	13371	Microsporum canis	141	Slovenia	Human	Skin scraping	Hap1	OQ181127	OQ160164	OQ159609	OQ159794	OQ159979	OQ159424
	13328	Microsporum canis	142	Slovenia	Human	Skin scraping	Hap1	OQ181128	OQ160165	OQ159610	OQ159795	OQ159980	OQ159425
	13302	Microsporum canis	143	Slovenia	Human	Skin scraping	Hap1	OQ181129	OQ160166	OQ159611	OQ159796	OQ159981	OQ159426
	12874	Microsporum canis	145	Slovenia	Human	Skin scraping	Hap1	OQ181130	OQ160167	OQ159612	OQ159797	OQ159982	OQ159427
	12677	Microsporum canis	147	Slovenia	Human	Skin scraping	Hap1	OQ181131	OQ160168	OQ159613	OQ159798	OQ159983	OQ159428
	12555	Microsporum canis	148	Slovenia	Human	Skin scraping - groins	Hap1	OQ181132	OQ160169	OQ159614	OQ159799	OQ159984	OQ159429
	12509	Microsporum canis	149	Slovenia	Human	Skin scraping - neck	Hap1	OQ181133	OQ160170	OQ159615	OQ159800	OQ159985	OQ159430
	12210	Microsporum canis	150	Slovenia	Human	Skin scraping - torso	Hap1	OQ181134	OQ160171	OQ159616	OQ159801	OQ159986	OQ159431
Department of Dermatology, UH Cleveland Medical Center	35405	Microsporum canis	152	USA	Human	Hair/Scalp	Hap1	OQ181135	OQ160172	OQ159617	OQ159802	OQ159987	OQ159432
	35504	Microsporum canis	153	USA	Human	Hair/Scalp	Hap1	OQ181136	OQ160173	OQ159618	OQ159803	OQ159988	OQ159433
	35894	Microsporum canis	154	USA	Human	Hair/Scalp	Hap1	OQ181137	OQ160174	OQ159619	OQ159804	OQ159989	OQ159434
	36069	Microsporum canis	155	USA	Human	Hair/Scalp	Hap1	OQ181138	OQ160175	OQ159620	OQ159805	OQ159990	OQ159435
	36523	Microsporum canis	156	USA	Human	Hair/Scalp	Hap1	OQ181139	OQ160176	OQ159621	OQ159806	OQ159991	OQ159436
	36526	Microsporum canis	157	USA	Human	Hair/Scalp	Hap1	OQ181140	OQ160177	OQ159622	OQ159807	OQ159992	OQ159437
	36563	Microsporum canis	159	USA	Human	Hair/Scalp	Hap1	OQ181141	OQ160178	OQ159623	OQ159808	OQ159993	OQ159438
	38319	Microsporum canis	160	USA	Human	Hair/Scalp	Hap1	OQ181142	OQ160179	OQ159624	OQ159809	OQ159994	OQ159439
	38349	Microsporum canis	161	USA	Human	Hair/Scalp	Hap1	OQ181143	OQ160180	OQ159625	OQ159810	OQ159995	OQ159440
	38433	Microsporum canis	163	USA	Human	Hair/Scalp	Hap1	OQ181144	OQ160181	OQ159626	OQ159811	OQ159996	OQ159441
	38824	Microsporum canis	164	USA	Human	Skin-Body	Hap1	OQ181145	OQ160182	OQ159627	OQ159812	OQ159997	OQ159442
	38856	Microsporum canis	165	USA	Human	Hair/Scalp	Hap1	OQ181146	OQ160183	OQ159628	OQ159813	OQ159998	OQ159443
	39068	Microsporum canis	166	USA	Human	Hair/Scalp	Hap1	OQ181147	OQ160184	OQ159629	OQ159814	OQ159999	OQ159444
	42039	Microsporum canis	167	USA	Human	Skin-Body	Hap6	OQ181148	OQ160185	OQ159630	OQ159815	OQ160000	OQ159445
	42953	Microsporum canis	168	USA	Human	Skin-Body	Hap6	OQ181149	OQ160186	OQ159631	OQ159816	OQ160001	OQ159446
	34593	Microsporum audouinii	169	USA	Human	Hair/Scalp	Hap10	OQ181020	OQ160057	OQ159502	OQ159687	OQ159872	OQ159317
	34594	Microsporum audouinii	170	USA	Human	Hair/Scalp	Hap10	OQ181021	OQ160058	OQ159503	OQ159688	OQ159873	OQ159318
	34595	Microsporum audouinii	171	USA	Human	Hair/Scalp	Hap10	OQ181022	OQ160059	OQ159504	OQ159689	OQ159874	OQ159319
	34597	Microsporum audouinii	172	USA	Human	Hair/Scalp	Hap10	OQ181023	OQ160060	OQ159505	OQ159690	OQ159875	OQ159320
	34598	Microsporum audouinii	173	USA	Human	Hair/Scalp	Hap9	OQ181024	OQ160061	OQ159506	OQ159691	OQ159876	OQ159321
	34599	Microsporum audouinii	174	USA	Human	Hair/Scalp	Hap10	OQ181025	OQ160062	OQ159507	OQ159692	OQ159877	OQ159322
	34601	Microsporum audouinii	175	USA	Human	Hair/Scalp	Hap10	OQ181026	OQ160063	OQ159508	OQ159693	OQ159878	OQ159323
	34643	Microsporum audouinii	176	USA	Human	Hair/Scalp	Hap10	OQ181027	OQ160064	OQ159509	OQ159694	OQ159879	OQ159324
	34644	Microsporum audouinii	177	USA	Human	Hair/Scalp	Hap10	OQ181028	OQ160065	OQ159510	OQ159695	OQ159880	OQ159325
	34645	Microsporum audouinii	178	USA	Human	Hair/Scalp	Hap9	OQ181029	OQ160066	OQ159511	OQ159696	OQ159881	OQ159326
	34646	Microsporum audouinii	179	USA	Human	Hair/Scalp	Hap10	OQ181030	OQ160067	OQ159512	OQ159697	OQ159882	OQ159327
	34735	Microsporum audouinii	180	USA	Human	Hair/Scalp	Hap9	OQ181031	OQ160068	OQ159513	OQ159698	OQ159883	OQ159328
	34736	Microsporum audouinii	181	USA	Human	Hair/Scalp	Hap10	OQ181032	OQ160069	OQ159514	OQ159699	OQ159884	OQ159329
	34738	Microsporum audouinii	182	USA	Human	Hair/Scalp	Hap9	OQ181033	OQ160070	OQ159515	OQ159700	OQ159885	OQ159330
	34741	Microsporum audouinii	183	USA	Human	Hair/Scalp	Hap9	OQ181034	OQ160071	OQ159516	OQ159701	OQ159886	OQ159331
	34742	Microsporum audouinii	184	USA	Human	Hair/Scalp	Hap9	OQ181035	OQ160072	OQ159517	OQ159702	OQ159887	OQ159332
	34743	Microsporum audouinii	185	USA	Human	Hair/Scalp	Hap10	OQ181036	OQ160073	OQ159518	OQ159703	OQ159888	OQ159333
	34753	Microsporum audouinii	186	USA	Human	Hair/Scalp	Hap9	OQ181037	OQ160074	OQ159519	OQ159704	OQ159889	OQ159334
	34762	Microsporum audouinii	187	USA	Human	Hair/Scalp	Hap10	OQ181038	OQ160075	OQ159520	OQ159705	OQ159890	OQ159335
	34815	Microsporum audouinii	188	USA	Human	Hair/Scalp	Hap10	OQ181039	OQ160076	OQ159521	OQ159706	OQ159891	OQ159336
	34947	Microsporum audouinii	189	USA	Human	Hair/Scalp	Hap10	OQ181040	OQ160077	OQ159522	OQ159707	OQ159892	OQ159337
	35052	Microsporum audouinii	235	USA	Human	Hair/Scalp	Hap9	OQ181049	OQ160223	OQ159668	OQ159853	OQ160038	OQ159483
Labor für Medizinische Mikrobiologie Nenoff / Krüger, Mölbis	208209/21	Microsporum ferrugineum	190	Germany	Human		Hap12	OQ181186	OQ160224	OQ159669	OQ159854	OQ160039	OQ159484
	218183/19	Microsporum ferrugineum	191	Germany	Human		Hap12	OQ181187	OQ160225	OQ159670	OQ159855	OQ160040	OQ159485
	600179/19	Microsporum ferrugineum	192	Germany	Human		Hap12	OQ181188	OQ160226	OQ159671	OQ159856	OQ160041	OQ159486
	205958/18	Microsporum ferrugineum	193	Germany	Human		Hap12	OQ181189	OQ160227	OQ159672	OQ159857	OQ160042	OQ159487
	202108/19	Microsporum ferrugineum	194	Germany	Human		Hap12	OQ181190	OQ160228	OQ159673	OQ159858	OQ160043	OQ159488
	600178/19	Microsporum ferrugineum	195	Germany	Human		Hap12	OQ181191	OQ160229	OQ159674	OQ159859	OQ160044	OQ159489
	600217/19	Microsporum ferrugineum	196	Germany	Human		Hap12	OQ181192	OQ160230	OQ159675	OQ159860	OQ160045	OQ159490
	208951/19	Microsporum ferrugineum	197	Germany	Human		Hap12	OQ181193	OQ160231	OQ159676	OQ159861	OQ160046	OQ159491
	218604/19	Microsporum ferrugineum	198	Germany	Human		Hap12	OQ181194	OQ160232	OQ159677	OQ159862	OQ160047	OQ159492
	600378/19	Microsporum ferrugineum	200	Germany	Human		Hap12	OQ181195	OQ160233	OQ159678	OQ159863	OQ160048	OQ159493
	202810/20	Microsporum ferrugineum	201	Germany	Human		Hap12	OQ181196	OQ160234	OQ159679	OQ159864	OQ160049	OQ159494
	200026/20	Microsporum ferrugineum	202	Germany	Human		Hap12	OQ181197	OQ160235	OQ159680	OQ159865	OQ160050	OQ159495
	200027/20	Microsporum ferrugineum	203	Germany	Human		Hap12	OQ181198	OQ160079	OQ159524	OQ159709	OQ159894	OQ159339
	211546/20	Microsporum audouinii	204	Germany	Human		Hap11	OQ181041	OQ160080	OQ159525	OQ159710	OQ159895	OQ159340
	200559/20	Microsporum audouinii	205	Germany	Human		Hap9	OQ181042	OQ160081	OQ159526	OQ159711	OQ159896	OQ159341
	216908/17	Microsporum audouinii	206	Germany	Human		Hap9	OQ181043	OQ160082	OQ159527	OQ159712	OQ159897	OQ159342
	202610/19	Microsporum audouinii	207	Germany	Human		Hap10	OQ181044	OQ160083	OQ159528	OQ159713	OQ159898	OQ159343
	218070/19	Microsporum audouinii	210	Germany	Human		Hap9	OQ181045	OQ160084	OQ159529	OQ159714	OQ159899	OQ159344
	218071/19	Microsporum audouinii	211	Germany	Human		Hap9	OQ181046	OQ160085	OQ159530	OQ159715	OQ159900	OQ159345
	210746/20	Microsporum audouinii	212	Germany	Human		Hap9	OQ181047	OQ160187	OQ159632	OQ159817	OQ160002	OQ159447
	600171/19	Microsporum audouinii	215	Germany	Human		Hap9	OQ181048	OQ160188	OQ159633	OQ159818	OQ160003	OQ159448
	204466/21	Microsporum canis	213	Germany	Human		Hap6	OQ181150	OQ160086	OQ159531	OQ159716	OQ159901	OQ159346
	209256/21	Microsporum canis	215	Germany	Human		Hap1	OQ181151	OQ160189	OQ159634	OQ159819	OQ160004	OQ159449
	212984/21	Microsporum canis	216	Germany	Human		Hap1	OQ181152	OQ160190	OQ159635	OQ159820	OQ160005	OQ159450
	213821/21	Microsporum canis	218	Germany	Human		Hap1	OQ181153	OQ160191	OQ159636	OQ159821	OQ160006	OQ159451
	214017/21	Microsporum canis	219	Germany	Human		Hap1	OQ181154	OQ160192	OQ159637	OQ159822	OQ160007	OQ159452
	214729/21	Microsporum canis	220	Germany	Human		Hap1	OQ181155	OQ160193	OQ159638	OQ159823	OQ160008	OQ159453
	215602/21	Microsporum canis	221	Germany	Human		Hap1	OQ181156	OQ160194	OQ159639	OQ159824	OQ160009	OQ159454
	215603/21	Microsporum canis	222	Germany	Human		Hap1	OQ181157	OQ160195	OQ159640	OQ159825	OQ160010	OQ159455
	215892/21	Microsporum canis	224	Germany	Human		Hap2	OQ181158	OQ160196	OQ159641	OQ159826	OQ160011	OQ159456
Department of Veterinary Sciences, University of Turin	262	Microsporum canis	225	Italy	Cheetah (zoological garden)		Hap1	OQ181159	OQ160197	OQ159642	OQ159827	OQ160012	OQ159457
	263	Microsporum canis	226	Italy	Cat		Hap1	OQ181160	OQ160198	OQ159643	OQ159828	OQ160013	OQ159458
	267	Microsporum canis	227	Italy	Cat		Hap1	OQ181161	OQ160199	OQ159644	OQ159829	OQ160014	OQ159459
	1216	Microsporum canis	228	Italy		Environment	Hap1	OQ181162	OQ160200	OQ159645	OQ159830	OQ160015	OQ159460
	1218	Microsporum canis	229	Italy	Cat		Hap1	OQ181163	OQ160201	OQ159646	OQ159831	OQ160016	OQ159461
	1226	Microsporum canis	230	Italy	Dog		Hap2	OQ181164	OQ160202	OQ159647	OQ159832	OQ160017	OQ159462
	1247	Microsporum canis	231	Italy	Cat (cattery)		Hap1	OQ181165	OQ160203	OQ159648	OQ159833	OQ160018	OQ159463
	1248	Microsporum canis	232	Italy	Cat (cattery)		Hap1	OQ181166	OQ160204	OQ159649	OQ159834	OQ160019	OQ159464
	1365	Microsporum canis	233	Italy	Cat		Hap1	OQ181167	OQ160078	OQ159523	OQ159708	OQ159893	OQ159338
	1368	Microsporum canis	236	Italy	Cat		Hap1	OQ181168	OQ160205	OQ159650	OQ159835	OQ160020	OQ159465
	1391	Microsporum canis	237	Italy	Cat		Hap1	OQ181169	OQ160206	OQ159651	OQ159836	OQ160021	OQ159466
	1398	Microsporum canis	238	Italy	Cat		Hap1	OQ181170	OQ160207	OQ159652	OQ159837	OQ160022	OQ159467
Microbiology, Parasitology and Pathology Graduate Program, Federal University of Paraná	CMRP4952	Microsporum canis	241	Brazil	Human		Hap1	OQ181171	OQ160208	OQ159653	OQ159838	OQ160023	OQ159468
	CMRP4961	Microsporum canis	242	Brazil	Cat		Hap1	OQ181172	OQ160209	OQ159654	OQ159839	OQ160024	OQ159469
	CMRP5067	Microsporum canis	243	Brazil	Cat		Hap1	OQ181173	OQ160210	OQ159655	OQ159840	OQ160025	OQ159470
	CMRP5300	Microsporum canis	244	Brazil	Cat		Hap6	OQ181174	OQ160211	OQ159656	OQ159841	OQ160026	OQ159471
	CMRP5301	Microsporum canis	245	Brazil	Cat		Hap1	OQ181175	OQ160212	OQ159657	OQ159842	OQ160027	OQ159472
	CMRP5303	Microsporum canis	246	Brazil	Cat		Hap1	OQ181176	OQ160213	OQ159658	OQ159843	OQ160028	OQ159473
	CMRP5304	Microsporum canis	247	Brazil	Cat		Hap6	OQ181177	OQ160214	OQ159659	OQ159844	OQ160029	OQ159474
	CMRP5306	Microsporum canis	248	Brazil	Cat		Hap1	OQ181178	OQ160215	OQ159660	OQ159845	OQ160030	OQ159475
	CMRP5310	Microsporum canis	249	Brazil	Cat		Hap6	OQ181179	OQ160216	OQ159661	OQ159846	OQ160031	OQ159476
	CMRP5312	Microsporum canis	250	Brazil	Cat		Hap1	OQ181180	OQ160217	OQ159662	OQ159847	OQ160032	OQ159477
	CMRP5392	Microsporum canis	251	Brazil	Cat		Hap1	OQ181181	OQ160218	OQ159663	OQ159848	OQ160033	OQ159478
	CMRP4950	Microsporum canis	252	Brazil	Cat		Hap1	OQ181182	OQ160219	OQ159664	OQ159849	OQ160034	OQ159479
	CMRP3004	Microsporum canis	253	Brazil	Cat		Hap1	OQ181183	OQ160220	OQ159665	OQ159850	OQ160035	OQ159480
The Westerdijk Fungal Biodiversity	CBS 496.86	Microsporum canis	CBS 496.86	Japan		Hybrids	Hap7	OQ181184	OQ160221	OQ159666	OQ159851	OQ160036	OQ159481
	CBS 495.86	Microsporum audouinii	CBS 495.86	Japan		Hybrids	Hap8	OQ181050	OQ160087	OQ159532	OQ159717	OQ159902	OQ159347
